# Supplementary material for: Exploring Crystal Structure Features in Proton Exchange Membranes and Their Correlation with Proton and Heat Transport
Source: Polymers (Basel). 2024 Nov 22;16(23):3250. doi: 10.3390/polym16233250 (PMC11644780; doi:10.3390/polym16233250)
Supplement: Supplementary file 1 [file polymers-16-03250-s001.zip]

Archive with 1 entries (1 files):
- polymers-3257717-supplementary.pdf
